# Supplementary material for: Rapid and On-Scene Chemical Identification of Intact Explosives with Portable Near-Infrared Spectroscopy and Multivariate Data Analysis
Source: Sensors (Basel). 2023 Apr 7;23(8):3804. doi: 10.3390/s23083804 (PMC10146942; doi:10.3390/s23083804)
Supplement: Supplementary file 1 [file sensors-23-03804-s001.zip]

Archive with 1 entries (1 files):
- sensors-2299471-supplementary.pdf
